# Supplementary material for: A molecular assembler that produces polymers
Source: Nat Commun. 2020 Aug 19;11:4156. doi: 10.1038/s41467-020-17814-0 (PMC7438324; doi:10.1038/s41467-020-17814-0)
Supplement: Supplementary file 2 — Source Data [file 41467_2020_17814_MOESM2_ESM.xlsx]

## Sheet: Figure 2
	Concentration 3
time	Repeat 1	Repeat 2	Repeat 3	Repeat 4		Average	Standard Deviation
0	0	0	0	0		0	0
0.5	0	0	0	0		0	0
1	0	0	0	0		0	0
1.5	0	0	0	0.0402204		0.0100551	0.0201102
2	0.0435011	0.0221582	0.0481795	0.078652		0.0481227	0.023292
2.5	0.0908636	0.0693871	0.0916606	0.174577		0.106622	0.0464633
3	0.149826	0.118766	0.170332	0.241048		0.169993	0.0518969
3.5	0.140093	0.231407	0.263082	0.334749		0.242333	0.080713
4	0.263229	0.293704	0.345844	0.382041		0.321204	0.0529955
4.5	0.320867	0.388239	0.444931	0.501669		0.413927	0.0774167
5	0.450022	0.495978	0.499647	0.734875		0.54513	0.128495
6	0.635057	0.606414	0.811297	0.812317		0.716271	0.110934
7	0.76352	0.833639	0.953096	0.990875		0.885282	0.105264
8	0.840747	0.956917	1.01268	1.04646		0.964199	0.0902032
23	1.05163	1.34015	1.12025	1.40176		1.22845	0.168805
25	1.19277	1.31	1.08415	1.42353		1.25261	0.146589
27	1.15645	1.2865	1.15195	1.36036		1.23882	0.102268
29	1.13843	1.29063	1.17752	1.4354		1.2605	0.133273
30.5	1.07398	1.32909	1.19909	1.43382		1.25899	0.156309
32	1.03109	1.3242	1.2019	1.44519		1.2506	0.17686
46.5	0.42496	0.538297	0.46783	0.572786		0.500968	0.0668997
48.75	0.33129	0.41539	0.481191	0.544586		0.443114	0.0913228
51	0.352716	0.443704	0.390482	0.472624		0.414881	0.0536182
53.25	0.272906	0.388194	0.361546	0.377396		0.350011	0.0525551
55.5	0.284696	0.328156	0.310154	0.258998		0.295501	0.0301678
71	0.118634	0.155966	0.0627176	0.0900274		0.106836	0.0399248
73.75	0.121077	0.221446	0.0524039	0.0316741		0.10665	0.0855382
79.25	0.0994491	0.125947	0	0.0453526		0.0676873	0.0562241

## Sheet: Figure 3a 
	Average chainlength
Time (days)	Repeat 1	Repeat 2	Repeat 3	Repeat 4	Repeat 5	Repeat 6		Average	Standard Deviation
0	1	1	1	1	1	1		1	0
1	2.62	2.57	2.77	2.51	2.5	2.49		2.57667	0.106896
2	5.9	4.8	4.55	5.84	4.7	2.34		4.68833	1.29158
3	7.36	7.06	6.84	6.59	5.21			6.612	0.833409
4	7.26	8.59	7.12	7.32	7.56			7.57	0.591946
5	10	7.31	9.26	8.11	8.62			8.66	1.03467
6	9.16	13.03	12.58	10.68				11.3625	1.78696

## Sheet: Figure 3b
Time (days)	Repeat 1	Repeat 2	Repeat 3	Repeat 4	Repeat 5	Repeat 6		Average	Standard Deviation
0	0	0	0	0	0	0		0	0
1	61.8321	61.0895	63.8989	60.1594	60	59.8394		61.1365	1.55216
2	83.0508	79.1667	78.022	82.8767	78.7234	57.265		76.5174	9.67401
3	86.413	85.8357	85.3801	84.8255	80.8061			84.6521	2.22785
4	86.2259	88.3586	85.9551	86.3388	86.7725			86.7302	0.956778
5	90	86.3201	89.2009	87.6695	88.3991			88.3179	1.41662
6	89.083	92.3254	92.0509	90.6367				91.024	1.49061

## Sheet: Figure 3c
% Compound 5	Average chainlength after 6 days
3.8	10.1364
7.4	7.76667
16.7	5.36667
28.6	3.94805
50	3.48031
67.6	2.80383

## Sheet: Figure 4
	75 mM 1
time	[3] (repeat 1)	[3] (repeat 2)		[3] (average)	Standard Deviation
0	0	0		0	0
1	0	0		0	0
2	0.0469398	0.0310682		0.039004	0.0112229
3	0.143383	0.157229		0.150306	0.00979078
4	0.224999	0.286618		0.255808	0.043571
5	0.36582	0.525606		0.445713	0.112986
6	0.721316	0.756794		0.739055	0.0250868
7	0.902696	0.913808		0.908252	0.00785712
8	1.18661	1.11611		1.15136	0.0498528
24	2.49852	3.22438		2.86145	0.513262
26.5	2.6752	3.23978		2.95749	0.399218
29	2.5741	3.07602		2.82506	0.354912
31.5	2.11201	3.66744		2.88973	1.09986
	62,5 mM 1
time	[3] (repeat 1)	[3] (repeat 2)		[3] (average)	Standard Deviation
0	0	0		0	0
1	0	0		0	0
2	0.043451	0.0776687		0.0605598	0.0241956
3	0.22888	0.187332		0.208106	0.0293784
4	0.349641	0.374739		0.36219	0.0177472
5	0.548143	0.61621		0.582176	0.0481309
6	0.85712	0.874768		0.865944	0.0124794
7	0.931765	0.918404		0.925084	0.00944793
8	1.42274	1.2144		1.31857	0.147317
9	1.27771	1.20396		1.24083	0.0521533
24	2.2855	2.25045		2.26797	0.0247863
26.5	2.28789	2.20314		2.24551	0.0599256
29	2.42438	2.25394		2.33916	0.12052
31.5	2.40257	2.03696		2.21977	0.258527
48	1.2101	1.40015		1.30512	0.13438
	50 mM 1
time	[3] (repeat 1)	[3] (repeat 2)	[3] (repeat 3)	[3] (repeat 4)		[3] (average)	Standard Deviation
0	0	0	0	0		0	0
0.5	0	0	0	0		0	0
1	0	0	0	0		0	0
1.5	0	0	0	0.0402204		0.0100551	0.0201102
2	0.0435011	0.0221582	0.0481795	0.078652		0.0481227	0.023292
2.5	0.0908636	0.0693871	0.0916606	0.174577		0.106622	0.0464633
3	0.149826	0.118766	0.170332	0.241048		0.169993	0.0518969
3.5	0.140093	0.231407	0.263082	0.334749		0.242333	0.080713
4	0.263229	0.293704	0.345844	0.382041		0.321204	0.0529955
4.5	0.320867	0.388239	0.444931	0.501669		0.413927	0.0774167
5	0.450022	0.495978	0.499647	0.734875		0.54513	0.128495
6	0.635057	0.606414	0.811297	0.812317		0.716271	0.110934
7	0.76352	0.833639	0.953096	0.990875		0.885282	0.105264
8	0.840747	0.956917	1.01268	1.04646		0.964199	0.0902032
23	1.05163	1.34015	1.12025	1.40176		1.22845	0.168805
25	1.19277	1.31	1.08415	1.42353		1.25261	0.146589
27	1.15645	1.2865	1.15195	1.36036		1.23882	0.102268
29	1.13843	1.29063	1.17752	1.4354		1.2605	0.133273
30.5	1.07398	1.32909	1.19909	1.43382		1.25899	0.156309
32	1.03109	1.3242	1.2019	1.44519		1.2506	0.17686
46.5	0.42496	0.538297	0.46783	0.572786		0.500968	0.0668997
48.75	0.33129	0.41539	0.481191	0.544586		0.443114	0.0913228
51	0.352716	0.443704	0.390482	0.472624		0.414881	0.0536182
53.25	0.272906	0.388194	0.361546	0.377396		0.350011	0.0525551
55.5	0.284696	0.328156	0.310154	0.258998		0.295501	0.0301678
71	0.118634	0.155966	0.0627176	0.0900274		0.106836	0.0399248
73.75	0.121077	0.221446	0.0524039	0.0316741		0.10665	0.0855382
79.25	0.0994491	0.125947	0	0.0453526		0.0676873	0.0562241
	37,5 mM 1
time	[3] (repeat 1)	[3] (repeat 2)		[3] (average)	Standard Deviation
0	0	0		0	0
1	0.0153151	0		0.00765753	0.0108294
2	0.07442	0.0790994		0.0767597	0.00330886
3	0.169833	0.172122		0.170977	0.00161868
4	0.26709	0.294969		0.281029	0.0197134
5	0.378923	0.405969		0.392446	0.0191243
6	0.555256	0.572171		0.563713	0.0119612
7	0.577552	0.612557		0.595054	0.024752
8	0.73847	0.58561		0.66204	0.108088
9	0.681265	0.667877		0.674571	0.00946697
24	0.672452	0.657752		0.665102	0.0103948
26.5	0.599532	0.672219		0.635875	0.0513976
29	0.609127	0.501453		0.55529	0.0761367
31.5	0.19279	0.471329		0.332059	0.196957
48	0.0828803	0.0970368		0.0899585	0.0100102
	25 mM 1
time	[3]
0	0
1	0
2	0.010303
3	0.0568395
4	0.112381
5	0.188759
6	0.23449
7	0.263862
8	0.349115
24	0.559516
26.5	0.580929
29	0.56217
31.5	0.430771
